# Supplementary material for: DBT-K for Adolescents: Feasibility and Preliminary Outcomes of a Creative Eight-Week, DBT-Based Transdiagnostic Skills Group
Source: Children (Basel). 2026 Jan 26;13(2):172. doi: 10.3390/children13020172 (PMC12939821; doi:10.3390/children13020172)
Supplement: Supplementary file 1 [file children-13-00172-s001.zip]

Archive with 1 entries (1 files):
- children-4087928-supplementary.pdf
